# Supplementary material for: A Comparison Study of Single-Echo Susceptibility Weighted Imaging and Combined Multi-Echo Susceptibility Weighted Imaging in Visualizing Asymmetric Medullary Veins in Stroke Patients
Source: PLoS One. 2016 Aug 5;11(8):e0159251. doi: 10.1371/journal.pone.0159251 (PMC4975399; doi:10.1371/journal.pone.0159251)
Supplement: S1 Dataset — (XLSX) [file pone.0159251.s001.xlsx]

## Sheet: Sheet1
Group	PSNR	MOS	CNR	SNR
1	95.6024	4	1.11	24.49
1	88.7675	3	2.35	14.82
1	92.7272	3	2.32	45.08
1	93.8337	4	2.55	30.63
1	100.758	4	1.9	36.6
1	92.7599	4	2.28	28.42
1	104.101	4	2.14	45.78
1	94.4627	4	2.12	46.48
1	90.016	3	1.41	62.17
1	92.4195	3	1.41	49.59
1	96.0532	3	2.56	31.97
1	98.9795	3	2.75	26.85
1	96.1107	4	3.79	45.44
1	94.2364	3	2.02	38.15
1	90.1103	4	1.71	30.61
1	95.0105	3	3.25	33.64
1	103.273	3	2.74	25.64
1	93.5474	3	2.43	35.77
1	95.2826	3	3.06	26.23
1	88.7174	3	2.58	38.62
2	104.955	4	1.66	20.11
2	93.5477	4	2.62	15.74
2	100.467	4	2.31	37.94
2	99.908	4	3.24	22.94
2	108.043	4	2.34	39.01
2	98.3753	4	2.57	20.44
2	112.376	4	2.8	39.14
2	94.4763	4	1.75	44.89
2	95.8876	4	2.6	49.22
2	104.561	3	3.99	39.63
2	104.213	4	3.27	29.62
2	105.846	4	3.34	23.14
2	106.106	4	4.41	39
2	102.918	4	3.42	29.03
2	99.5555	4	1.8	25.25
2	101.031	4	3.54	25.55
2	111.34	4	3.07	22.56
2	101.81	4	3.08	36.11
2	105.031	4	2.87	21.61
2	95.8426	4	2.38	31.14
3	97.0446	4	2.53	20.67
3	89.3078	3	2.94	17.84
3	96.7591	3	2.04	34.26
3	95.024	4	3.33	18.42
3	102.984	5	2.08	50.04
3	66.5519	4	2.66	21.42
3	107.334	4	3.06	30.43
3	96.7836	3	2.6	37.23
3	91.3477	4	2.62	31.48
3	94.5083	3	3.29	33.26
3	96.4392	4	2.55	24.93
3	99.3995	3	2.39	21.7
3	98.7017	4	4.43	31.65
3	92.4121	4	3.8	24.92
3	91.5771	4	1.68	23.57
3	95.4771	4	3.55	21.69
3	101.458	3	3.3	19.92
3	94.7008	4	2.36	33.37
3	96.2124	4	2.55	18.1
3	90.5795	4	3.47	26.62
4	135.169	5	2.79	27.96
4	124.921	5	3.37	28.03
4	142.85	5	2.53	61.2
4	134.369	5	3.92	29.87
4	147.673	5	2.44	69.28
4	115.258	5	2.93	30.03
4	141.923	5	3.47	61.97
4	129.283	5	3.33	67.24
4	98.0843	5	2.77	74.37
4	124.029	5	4.22	61.79
4	134.17	5	3.49	38.59
4	125.293	5	3.68	33.17
4	136.728	5	4.72	64.01
4	125.162	5	4.44	48.03
4	133.242	5	1.9	42.78
4	134.807	5	4.56	42.96
4	140.859	5	3.34	33.61
4	128.532	5	3.38	54.63
4	135.402	5	3.26	29.62
4	130.397	5	3.84	48.5
